# Supplementary material for: Elthusa winstoni sp. n. (Isopoda, Cymothoidae), a new fish parasitic isopod from Hawaii
Source: Zookeys. 2017 Mar 15;(661):125–35. doi: 10.3897/zookeys.661.11251 (PMC5539369; doi:10.3897/zookeys.661.11251)
Supplement: XML Treatment for Elthusa [file zookeys.661.11251-treatment1.xml]

<!DOCTYPE tp:taxon-treatment
  PUBLIC "-//TaxonX//DTD Taxonomic Treatment Publishing DTD v0 20100105//EN" "tax-treatment-NSO.dtd">
<tp:taxon-treatment xmlns:tp="http://www.plazi.org/taxpub"><tp:treatment-meta><kwd-group><label>Taxon classification</label><kwd><named-content xmlns:xlink="http://www.w3.org/1999/xlink" content-type="kingdom">Animalia</named-content></kwd><kwd><named-content xmlns:xlink="http://www.w3.org/1999/xlink" content-type="order">Isopoda</named-content></kwd><kwd><named-content xmlns:xlink="http://www.w3.org/1999/xlink" content-type="family">Cymothoidae</named-content></kwd></kwd-group><mixed-citation publication-type="journal"><person-group><name><surname>Hadfield</surname><given-names>Kerry A.</given-names></name><name><surname>Tuttle</surname><given-names>Lillian J.</given-names></name><name><surname>Smit</surname><given-names>Nico J.</given-names></name></person-group><article-title>
          <italic><tp:taxon-name><tp:taxon-name-part taxon-name-part-type="genus">Elthusa</tp:taxon-name-part> <tp:taxon-name-part taxon-name-part-type="species">winstoni</tp:taxon-name-part></tp:taxon-name></italic> sp. n. (<tp:taxon-name><tp:taxon-name-part taxon-name-part-type="order">Isopoda</tp:taxon-name-part></tp:taxon-name>, <tp:taxon-name><tp:taxon-name-part taxon-name-part-type="family">Cymothoidae</tp:taxon-name-part></tp:taxon-name>), a new fish parasitic isopod from Hawaii</article-title><source>Zookeys</source><day>15</day><month>3</month><year>2017</year><volume>2017</volume><issue>661</issue><fpage>125</fpage><lpage>135</lpage><pub-id pub-id-type="doi">10.3897/zookeys.661.11251</pub-id></mixed-citation></tp:treatment-meta><tp:nomenclature><label>Genus</label><tp:taxon-name>
                  <tp:taxon-name-part taxon-name-part-type="genus">Elthusa</tp:taxon-name-part>
                </tp:taxon-name><tp:taxon-authority>Schioedte &amp; Meinert, 1884</tp:taxon-authority><tp:nomenclature-citation-list><tp:nomenclature-citation><tp:taxon-name>
                      <tp:taxon-name-part taxon-name-part-type="genus">Elthusa</tp:taxon-name-part>
                    </tp:taxon-name><comment>Schioedte &amp; Meinert, 1884: 337.—<xref ref-type="bibr" rid="B4">Bruce 1990</xref>: 254.—<xref ref-type="bibr" rid="B20">Trilles 1994</xref>: 164.—<xref ref-type="bibr" rid="B24">Trilles and Randall 2011</xref>: 453–454.</comment></tp:nomenclature-citation></tp:nomenclature-citation-list></tp:nomenclature><tp:treatment-sec sec-type="type species" id="SECID0E3JAC"><title>Type species.</title><p>
                  <italic><tp:taxon-name><tp:taxon-name-part taxon-name-part-type="genus">Livoneca</tp:taxon-name-part> <tp:taxon-name-part taxon-name-part-type="species">emarginata</tp:taxon-name-part></tp:taxon-name></italic> Bleeker, 1857, by monotypy (<xref ref-type="bibr" rid="B18">Schioedte and Meinert 1884</xref>).</p></tp:treatment-sec><tp:treatment-sec sec-type="remarks" id="SECID0ERKAC"><title>Remarks.</title><p>Diagnostic characters for <italic><tp:taxon-name><tp:taxon-name-part taxon-name-part-type="genus">Elthusa</tp:taxon-name-part></tp:taxon-name></italic> include a weakly vaulted body; pleonite 1 as wide as or slightly narrower than pleonite 2; posterior margin of cephalon not trilobed; wide pleon; antennula shorter than antenna, bases not in contact (varying from close together to wide apart); and pleopods all simple, lamellar. A revised diagnosis of the genus was provided by <xref ref-type="bibr" rid="B4">Bruce (1990)</xref> as well as <xref ref-type="bibr" rid="B24">Trilles and Randall (2011)</xref>.</p><p>
                  <italic><tp:taxon-name><tp:taxon-name-part taxon-name-part-type="genus">Elthusa</tp:taxon-name-part></tp:taxon-name></italic> can be regarded as one of the most morphologically varied cymothoid genera, with many <italic><tp:taxon-name><tp:taxon-name-part taxon-name-part-type="genus">Elthusa</tp:taxon-name-part></tp:taxon-name></italic> species still requiring detailed study and redescription. The antennula position (being close together or far apart), shape of the cephalon anterior margin, as well as the width of the pleon and pleonite 5 are some of the varying characters noted within species of this genus (<xref ref-type="bibr" rid="B4">Bruce 1990</xref>). This variation can cause confusion in genus identifications and may lead to incorrect species placement if not taken into account with all of the other genus characters.</p></tp:treatment-sec><ref-list><ref id="B4"><mixed-citation xmlns:xlink="http://www.w3.org/1999/xlink" xlink:type="simple">
          <person-group><name name-style="western"><surname>Bruce</surname><given-names>NL</given-names></name></person-group> (<year>1990</year>) <article-title>The genera <italic>Catoessa, <tp:taxon-name><tp:taxon-name-part taxon-name-part-type="genus">Elthusa</tp:taxon-name-part></tp:taxon-name>, <tp:taxon-name><tp:taxon-name-part taxon-name-part-type="genus">Ichthyoxenus</tp:taxon-name-part></tp:taxon-name>, Idusa, <tp:taxon-name><tp:taxon-name-part taxon-name-part-type="genus">Livoneca</tp:taxon-name-part></tp:taxon-name></italic> and <italic><tp:taxon-name><tp:taxon-name-part taxon-name-part-type="genus">Norileca</tp:taxon-name-part></tp:taxon-name></italic> n. gen. (<tp:taxon-name><tp:taxon-name-part taxon-name-part-type="order">Isopoda</tp:taxon-name-part></tp:taxon-name>, <tp:taxon-name><tp:taxon-name-part taxon-name-part-type="family">Cymothoidae</tp:taxon-name-part></tp:taxon-name>), crustacean parasites of marine fishes, with descriptions of eastern Australian species.</article-title> <source>Records of the Australian Museum</source> <volume>42</volume>: <fpage>247</fpage>–<lpage>300</lpage>. <ext-link xlink:type="simple" ext-link-type="doi" xlink:href="10.3853/j.0067-1975.42.1990.118">https://doi.org/10.3853/j.0067-1975.42.1990.118</ext-link></mixed-citation></ref><ref id="B20"><mixed-citation xmlns:xlink="http://www.w3.org/1999/xlink" xlink:type="simple">
          <person-group><name name-style="western"><surname>Trilles</surname><given-names>J-P</given-names></name></person-group> (<year>1994</year>) <article-title>Les <tp:taxon-name><tp:taxon-name-part taxon-name-part-type="family">Cymothoidae</tp:taxon-name-part></tp:taxon-name> (<tp:taxon-name><tp:taxon-name-part taxon-name-part-type="subphylum">Crustacea</tp:taxon-name-part></tp:taxon-name>, <tp:taxon-name><tp:taxon-name-part taxon-name-part-type="order">Isopoda</tp:taxon-name-part></tp:taxon-name>) du Monde. Prodrome pour une faune</article-title>. <source>Studia Marina</source> <volume>21</volume>–<volume>22</volume>: <fpage>1</fpage>–<lpage>288</lpage>. [for 1991]</mixed-citation></ref><ref id="B24"><mixed-citation xmlns:xlink="http://www.w3.org/1999/xlink" xlink:type="simple">
          <person-group><name name-style="western"><surname>Trilles</surname><given-names>J-P</given-names></name><name name-style="western"><surname>Randall</surname><given-names>JE</given-names></name></person-group> (<year>2011</year>) <article-title>Redescription of <italic><tp:taxon-name><tp:taxon-name-part taxon-name-part-type="genus">Elthusa</tp:taxon-name-part> <tp:taxon-name-part taxon-name-part-type="species">emarginata</tp:taxon-name-part></tp:taxon-name></italic> (Bleeker, 1857) (<tp:taxon-name><tp:taxon-name-part taxon-name-part-type="subphylum">Crustacea</tp:taxon-name-part></tp:taxon-name>, <tp:taxon-name><tp:taxon-name-part taxon-name-part-type="order">Isopoda</tp:taxon-name-part></tp:taxon-name>, <tp:taxon-name><tp:taxon-name-part taxon-name-part-type="family">Cymothoidae</tp:taxon-name-part></tp:taxon-name>), type species of the genus <italic><tp:taxon-name><tp:taxon-name-part taxon-name-part-type="genus">Elthusa</tp:taxon-name-part></tp:taxon-name></italic> Schioedte &amp; Meinert, 1884.</article-title> <source>Marine Biology Research</source> <volume>7</volume>: <fpage>453</fpage>–<lpage>465</lpage>. <ext-link xlink:type="simple" ext-link-type="doi" xlink:href="10.1080/17451000.2010.528770">https://doi.org/10.1080/17451000.2010.528770</ext-link></mixed-citation></ref><ref id="B18"><mixed-citation xmlns:xlink="http://www.w3.org/1999/xlink" xlink:type="simple">
          <person-group><name name-style="western"><surname>Schioedte</surname><given-names>JC</given-names></name><name name-style="western"><surname>Meinert</surname><given-names>F</given-names></name></person-group> (<year>1884</year>) <article-title>Symbolæ ad monographium Cymothoarum crustaceorum isopodum familiæ. IV. Cymothoidæ Trib. II. Cymothoinæ. Trib. III: Lironecinæ</article-title>. <source>Naturhistorisk Tidsskrift</source>, <volume>Kjøbenhavn 14</volume>: <fpage>221</fpage>–<lpage>454</lpage>, pls. <fpage>226</fpage>–<lpage>213</lpage>.</mixed-citation></ref></ref-list></tp:taxon-treatment>
