# Supplementary material for: Elthusa winstoni sp. n. (Isopoda, Cymothoidae), a new fish parasitic isopod from Hawaii
Source: Zookeys. 2017 Mar 15;(661):125–35. doi: 10.3897/zookeys.661.11251 (PMC5539369; doi:10.3897/zookeys.661.11251)
Supplement: XML Treatment for Elthusa winstoni [file zookeys.661.11251-treatment2.xml]

<!DOCTYPE tp:taxon-treatment
  PUBLIC "-//TaxonX//DTD Taxonomic Treatment Publishing DTD v0 20100105//EN" "tax-treatment-NSO.dtd">
<tp:taxon-treatment xmlns:tp="http://www.plazi.org/taxpub"><tp:treatment-meta><kwd-group><label>Taxon classification</label><kwd><named-content xmlns:xlink="http://www.w3.org/1999/xlink" content-type="kingdom">Animalia</named-content></kwd><kwd><named-content xmlns:xlink="http://www.w3.org/1999/xlink" content-type="order">ORDO</named-content></kwd><kwd><named-content xmlns:xlink="http://www.w3.org/1999/xlink" content-type="family">FAMILIA</named-content></kwd></kwd-group><mixed-citation publication-type="journal"><person-group><name><surname>Hadfield</surname><given-names>Kerry A.</given-names></name><name><surname>Tuttle</surname><given-names>Lillian J.</given-names></name><name><surname>Smit</surname><given-names>Nico J.</given-names></name></person-group><article-title>
          <italic><tp:taxon-name><tp:taxon-name-part taxon-name-part-type="genus">Elthusa</tp:taxon-name-part> <tp:taxon-name-part taxon-name-part-type="species">winstoni</tp:taxon-name-part></tp:taxon-name></italic> sp. n. (<tp:taxon-name><tp:taxon-name-part taxon-name-part-type="order">Isopoda</tp:taxon-name-part></tp:taxon-name>, <tp:taxon-name><tp:taxon-name-part taxon-name-part-type="family">Cymothoidae</tp:taxon-name-part></tp:taxon-name>), a new fish parasitic isopod from Hawaii</article-title><source>Zookeys</source><day>15</day><month>3</month><year>2017</year><volume>2017</volume><issue>661</issue><fpage>125</fpage><lpage>135</lpage><pub-id pub-id-type="doi">10.3897/zookeys.661.11251</pub-id></mixed-citation></tp:treatment-meta><tp:nomenclature><tp:taxon-name>
                  <tp:taxon-name-part taxon-name-part-type="genus">Elthusa</tp:taxon-name-part>
                  <tp:taxon-name-part taxon-name-part-type="species">winstoni</tp:taxon-name-part>
                  <object-id xmlns:xlink="http://www.w3.org/1999/xlink" content-type="zoobank" xlink:type="simple">http://zoobank.org/FDE6479B-D082-4699-9719-5BAB5181914E</object-id>
                </tp:taxon-name><tp:taxon-status xmlns:xlink="http://www.w3.org/1999/xlink" xlink:type="simple">sp. n.</tp:taxon-status><xref ref-type="fig" rid="F1">Figures 1</xref><xref ref-type="fig" rid="F2">, 2</xref><xref ref-type="fig" rid="F3">, 3</xref><xref ref-type="fig" rid="F4">, 4</xref></tp:nomenclature><tp:treatment-sec sec-type="material" id="SECID0ESNAC"><title>Material examined.</title><p>
                  <italic>Holotype</italic>. Female (17.5 mm <abbrev xmlns:xlink="http://www.w3.org/1999/xlink" xlink:title="total length" id="ABBRID0E1NAC" xlink:type="simple">TL</abbrev>; 11.5 mm <abbrev xmlns:xlink="http://www.w3.org/1999/xlink" xlink:title="width" id="ABBRID0E5NAC" xlink:type="simple">W</abbrev>), partially dissected, from the gill rakers of kole tang, <italic><tp:taxon-name><tp:taxon-name-part taxon-name-part-type="genus">Ctenochaetus</tp:taxon-name-part> <tp:taxon-name-part taxon-name-part-type="species">strigosus</tp:taxon-name-part></tp:taxon-name></italic> (Bennett, 1828), 18–21m deep, Niihau, Hawaii, 27.10.2015, col: Erik Franklin and Morgan Winston (<named-content xmlns:xlink="http://www.w3.org/1999/xlink" content-type="dwc:institutional_code" xlink:type="simple">AMNH</named-content>_IZC 250217).</p><p>
                  <italic>Paratype</italic>. Dissected male (8 mm <abbrev xmlns:xlink="http://www.w3.org/1999/xlink" xlink:title="total length" id="ABBRID0EROAC" xlink:type="simple">TL</abbrev>; 3.5 mm <abbrev xmlns:xlink="http://www.w3.org/1999/xlink" xlink:title="width" id="ABBRID0EVOAC" xlink:type="simple">W</abbrev>), male (8.5 mm <abbrev xmlns:xlink="http://www.w3.org/1999/xlink" xlink:title="total length" id="ABBRID0EZOAC" xlink:type="simple">TL</abbrev>; 4 mm <abbrev xmlns:xlink="http://www.w3.org/1999/xlink" xlink:title="width" id="ABBRID0E4OAC" xlink:type="simple">W</abbrev>), same data as holotype (<named-content xmlns:xlink="http://www.w3.org/1999/xlink" content-type="dwc:institutional_code" xlink:type="simple">AMNH</named-content>_IZC 250218).</p><fig id="F1" position="float" orientation="portrait"><label>Figure 1.</label><caption><p>
                      <italic><tp:taxon-name><tp:taxon-name-part taxon-name-part-type="genus">Elthusa</tp:taxon-name-part> <tp:taxon-name-part taxon-name-part-type="species">winstoni</tp:taxon-name-part></tp:taxon-name></italic> sp. n., female holotype (17.5 mm) (<named-content xmlns:xlink="http://www.w3.org/1999/xlink" content-type="dwc:institutional_code" xlink:type="simple">AMNH</named-content>_IZC 250217). <bold>A</bold> dorsal view <bold>B</bold> anterior view of pereonite 1, 2 and cephalon <bold>C</bold> dorsal view of pleotelson <bold>D</bold> pereopod 1 <bold>E</bold> uropod <bold>F</bold> pereopod 7 <bold>G</bold> lateral view.</p></caption><graphic xmlns:xlink="http://www.w3.org/1999/xlink" xlink:href="zookeys-661-125-g001.jpg" position="float" orientation="portrait" xlink:type="simple" id="oo_126913.jpg"/></fig></tp:treatment-sec><tp:treatment-sec sec-type="material" id="SECID0EIAAE"><title>Other material.</title><p>Ovigerous female (18 mm <abbrev xmlns:xlink="http://www.w3.org/1999/xlink" xlink:title="total length" id="ABBRID0EOAAE" xlink:type="simple">TL</abbrev>; 14 mm <abbrev xmlns:xlink="http://www.w3.org/1999/xlink" xlink:title="width" id="ABBRID0ESAAE" xlink:type="simple">W</abbrev>), male (8 mm; 4 mm <abbrev xmlns:xlink="http://www.w3.org/1999/xlink" xlink:title="width" id="ABBRID0EWAAE" xlink:type="simple">W</abbrev>), from the left gill cavity of the bluelined surgeonfish, <italic><tp:taxon-name><tp:taxon-name-part taxon-name-part-type="genus">Acanthurus</tp:taxon-name-part> <tp:taxon-name-part taxon-name-part-type="species">nigroris</tp:taxon-name-part></tp:taxon-name></italic> Valenciennes, 1835, between Diamond Head and Koko Head, Oahu, Hawaii, 10.10.1959 (<named-content xmlns:xlink="http://www.w3.org/1999/xlink" content-type="dwc:institutional_code" xlink:type="simple">USNM</named-content> 1256197).</p><fig id="F2" position="float" orientation="portrait"><label>Figure 2.</label><caption><p>
                      <italic><tp:taxon-name><tp:taxon-name-part taxon-name-part-type="genus">Elthusa</tp:taxon-name-part> <tp:taxon-name-part taxon-name-part-type="species">winstoni</tp:taxon-name-part></tp:taxon-name></italic> sp. n., female holotype (17.5 mm) (<named-content xmlns:xlink="http://www.w3.org/1999/xlink" content-type="dwc:institutional_code" xlink:type="simple">AMNH</named-content>_IZC 250217). <bold>A–E</bold> pleopods 1 to 5 respectively <bold>F</bold> tip of maxillule <bold>G</bold> tip of maxilliped article 3 <bold>H</bold> maxilliped with oostegite <bold>I</bold> mandible <bold>J</bold> maxilla.</p></caption><graphic xmlns:xlink="http://www.w3.org/1999/xlink" xlink:href="zookeys-661-125-g002.jpg" position="float" orientation="portrait" xlink:type="simple" id="oo_126914.jpg"/></fig></tp:treatment-sec><tp:treatment-sec sec-type="description" id="SECID0ENCAE"><title>Description.</title><p>
                  <italic>Holotype female.</italic> Length 17.5 mm, width 11.5 mm.</p><p>
                  <italic>Body</italic> compact, weakly twisted, 1.7 times as long as greatest width, wider anteriorly, dorsal surfaces rugose and strongly arched longitudinally, widest at pereonite 3, most narrow at pereonite 1, lateral margins slightly convex. <italic>Cephalon</italic> 0.7 times longer than wide, visible from dorsal view, square and deeply immersed in pereonite 1. <italic>Frontal margin</italic> forming rounded rostrum with small median point. <italic>Eyes</italic> oval with distinct margins, one eye 0.1 times width of cephalon; 0.25 times length of cephalon. <italic>Pereonite 1</italic> with slight indentations, anterior border straight, anterolateral angle with large broad projections, extend to anterior margin of eyes. Posterior margins of pereonites not smooth, with irregular nodules in certain areas. Coxae 2–3 wide, with posteroventral angles rounded; 4–7 rounded, not extending past pereonite margin. Pereonites 1–3 increasing in length and width; 4–7 decreasing in length and width; becoming more progressively rounded posteriorly. <italic>Pleon</italic> with pleonite 1 largely concealed by pereonite 7 and same width as other pleonites, partially visible in dorsal view; pleonites posterior margin not smooth. Distal ends of pleonite 2 partially overlapped by pereonite 7; posterolateral angles of pleonite 2 narrowly rounded. Pleonites 3–5 similar in form to pleonite 2. <italic>Pleotelson</italic> 0.6 times as long as anterior width, dorsal surface slightly depressed, lateral margins convex, posterior margin rounded.</p><p>
                  <italic>Antennula</italic> approximately the same length as antenna, bases narrowly separated, consisting of 6 articles, extending to anterior margin of eye. <italic>Antenna</italic> consisting of 6 articles, extending to middle of the eye. <italic>Mandibular molar process</italic> ending in an acute incisor, with a single simple seta. <italic>Maxillula</italic> simple with 4 terminal robust setae. <italic>Maxilla</italic> mesial lobe partially fused to lateral lobe; lateral lobe with 3 recurved robust setae; mesial lobe with 1 large recurved robust seta. <italic>Maxilliped</italic> weakly segmented, with lamellar oostegite lobe, article 3 with 3 recurved robust setae.</p><fig id="F3" position="float" orientation="portrait"><label>Figure 3.</label><caption><p>
                      <italic><tp:taxon-name><tp:taxon-name-part taxon-name-part-type="genus">Elthusa</tp:taxon-name-part> <tp:taxon-name-part taxon-name-part-type="species">winstoni</tp:taxon-name-part></tp:taxon-name></italic> sp. n., female (18 mm) (<named-content xmlns:xlink="http://www.w3.org/1999/xlink" content-type="dwc:institutional_code" xlink:type="simple">USNM</named-content> 1256197). <bold>A</bold> dorsal view <bold>B</bold> dorsal view of pleotelson <bold>C</bold> ventral view of cephalon <bold>D</bold> pereopod 1 <bold>E</bold> anterior view of pereonite 1, 2 and cephalon <bold>F</bold> pereopod 7 <bold>G</bold> lateral view.</p></caption><graphic xmlns:xlink="http://www.w3.org/1999/xlink" xlink:href="zookeys-661-125-g003.jpg" position="float" orientation="portrait" xlink:type="simple" id="oo_126915.jpg"/></fig><p>
                  <italic>Pereopod 1</italic> basis 1.5 times as long as greatest width; ischium 0.7 times as long as basis; merus proximal margin with bulbous protrusion; carpus with straight proximal margin; propodus as long as wide; dactylus slender, 0.9 times as long as propodus, 1.8 times as long as basal width. <italic>Pereopod 7</italic> same length as other pereopods, basis 1.8 times as long as greatest width; ischium 0.7 times as long as basis, without protrusions; merus proximal margin with slight bulbous protrusion, distal margin produced, 0.7 times as long as wide, 0.4 times as long as ischium; carpus 0.9 times as long as wide, 0.3 times as long as ischium, without bulbous protrusion; propodus 1.7 times as long as wide, 0.5 times as long as ischium; dactylus slender, 0.7 times as long as propodus, 2.4 times as long as basal width.</p><p>
                  <italic>Pleopods</italic> without setae, simple. <italic>Pleopod 1</italic> exopod 1.3 times as long as wide, lateral margin strongly convex, distally broadly rounded, mesial margin straight; endopod 1.3 times as long as wide, lateral margin convex, distally broadly rounded, mesial margin straight; peduncle 2.8 times as wide as long, without retinaculae. Peduncle lobes absent. Pleopods 2–5 similar to pleopod 1.</p><p>
                  <italic>Uropod</italic> half the length of pleotelson, peduncle 0.8 times longer than rami, peduncle lateral margin without setae. <italic>Endopod</italic> wide, apically rounded, 1.6 times as long as greatest width, lateral margin weakly convex, mesial margin weakly convex, terminating without setae. <italic>Exopod</italic> extending to end of endopod, 2.2 times as long as greatest width, apically rounded, lateral margin straight, mesial margin straight, terminating without setae.</p><p>
                  <italic>Male</italic>. Length 8 mm, width 3.5 mm.</p><p>Male similar to female but much smaller. Body rectangular, body 2.1 times as long as wide. <italic>Cephalon</italic> with scattered chromatophores. <italic>Pereonite 1</italic> anterolateral margin broad with scattered chromatophores. <italic>Antennula</italic> bases separated, consisting of 8 articles, extending to posterior margin of eye. <italic>Antenna</italic> consisting of 8 articles, extending to posterior margin of cephalon. <italic>Mandibular molar process</italic> ending in an acute incisor. <italic>Maxillula</italic> simple with 4 terminal robust setae. <italic>Maxilla</italic> with 2 recurved robust setae. <italic>Maxilliped</italic> weakly segmented, with lamellar oostegite lobe, article 3 with 3 recurved robust setae. <italic>Penes</italic> opening flush with surface of sternite 7, tubercules separate, penial process 0.75 times as long as basal width. <italic>Pleopod 2</italic> appendix masculina with parallel margins, 0.8 times as long as endopod, distally narrowly rounded. <italic>Uropods</italic> same length as pleotelson.</p><fig id="F4" position="float" orientation="portrait"><label>Figure 4.</label><caption><p>
                      <italic><tp:taxon-name><tp:taxon-name-part taxon-name-part-type="genus">Elthusa</tp:taxon-name-part> <tp:taxon-name-part taxon-name-part-type="species">winstoni</tp:taxon-name-part></tp:taxon-name></italic> sp. n., male paratype (8 mm) (<named-content xmlns:xlink="http://www.w3.org/1999/xlink" content-type="dwc:institutional_code" xlink:type="simple">AMNH</named-content>_IZC 250218). <bold>A</bold> dorsal view <bold>B</bold> dorsal view of pereonite 1 and cephalon <bold>C</bold> uropod <bold>D</bold> dorsal view of pleotelson <bold>E</bold> penes <bold>F</bold> pereopod 1 <bold>G</bold> pleopod 2 with appendix masculina <bold>H</bold> pereopod 7 <bold>I</bold> lateral view.</p></caption><graphic xmlns:xlink="http://www.w3.org/1999/xlink" xlink:href="zookeys-661-125-g004.jpg" position="float" orientation="portrait" xlink:type="simple" id="oo_126916.jpg"/></fig></tp:treatment-sec><tp:treatment-sec sec-type="etymology" id="SECID0EXHAE"><title>Etymology.</title><p>Named after one of the collectors of the type specimen, Morgan Winston, who collected the type specimens while diving adjacent to the island of Niihau, Hawaii.</p></tp:treatment-sec><tp:treatment-sec sec-type="distribution" id="SECID0E3HAE"><title>Distribution.</title><p>Known only from Hawaii.</p></tp:treatment-sec><tp:treatment-sec sec-type="host" id="SECID0EBIAE"><title>Hosts.</title><p>Known only from the kole tang, <italic><tp:taxon-name><tp:taxon-name-part taxon-name-part-type="genus">Ctenochaetus</tp:taxon-name-part> <tp:taxon-name-part taxon-name-part-type="species">strigosus</tp:taxon-name-part></tp:taxon-name></italic>, and the bluelined surgeonfish, <italic><tp:taxon-name><tp:taxon-name-part taxon-name-part-type="genus">Acanthurus</tp:taxon-name-part> <tp:taxon-name-part taxon-name-part-type="species">nigroris</tp:taxon-name-part></tp:taxon-name></italic>, both from the family <tp:taxon-name><tp:taxon-name-part taxon-name-part-type="family">Acanthuridae</tp:taxon-name-part></tp:taxon-name> Bonaparte, 1835.</p></tp:treatment-sec><tp:treatment-sec sec-type="remarks" id="SECID0ECJAE"><title>Remarks.</title><p>
                  <italic><tp:taxon-name><tp:taxon-name-part taxon-name-part-type="genus">Elthusa</tp:taxon-name-part> <tp:taxon-name-part taxon-name-part-type="species">winstoni</tp:taxon-name-part></tp:taxon-name></italic> sp. n. can be distinguished from all congeners by the irregular, compact body shape; short antennae; short and wide uropods only extending to middle of the pleotelson; and a strongly vaulted body.</p><p>This species conforms with many of the <italic><tp:taxon-name><tp:taxon-name-part taxon-name-part-type="genus">Elthusa</tp:taxon-name-part></tp:taxon-name></italic> characters in having a wide pleon with pleonite 1 as wide a pleonite 2; the cephalon posterior margin is straight; the antennula bases are not in contact; and all of the pleopods are simple and lamellar. <italic><tp:taxon-name><tp:taxon-name-part taxon-name-part-type="genus">Elthusa</tp:taxon-name-part> <tp:taxon-name-part taxon-name-part-type="species">winstoni</tp:taxon-name-part></tp:taxon-name></italic> sp. n. differs from other <italic><tp:taxon-name><tp:taxon-name-part taxon-name-part-type="genus">Elthusa</tp:taxon-name-part></tp:taxon-name></italic> species in the asymmetrical, strongly vaulted body and short antennae not extending past the cephalon (only 6 articles for both antennula and antenna in female, 8 in male). Furthermore, the mandibular palp is slender with only one seta, large recurved robust setae on maxilla, short dactyli on pereopod 7, and a very compact body (1.2 – 1.6 times as long as wide). There are no similar cymothoid species from Hawaii.</p><p>Many of the <italic><tp:taxon-name><tp:taxon-name-part taxon-name-part-type="genus">Elthusa</tp:taxon-name-part></tp:taxon-name></italic> hosts remain unknown; however, both <italic><tp:taxon-name><tp:taxon-name-part taxon-name-part-type="genus">Acanthurus</tp:taxon-name-part> <tp:taxon-name-part taxon-name-part-type="species">nigroris</tp:taxon-name-part></tp:taxon-name></italic> and <italic><tp:taxon-name><tp:taxon-name-part taxon-name-part-type="genus">Ctenochaetus</tp:taxon-name-part> <tp:taxon-name-part taxon-name-part-type="species">strigosus</tp:taxon-name-part></tp:taxon-name></italic> appear to be new hosts for <italic><tp:taxon-name><tp:taxon-name-part taxon-name-part-type="genus">Elthusa</tp:taxon-name-part></tp:taxon-name></italic> isopods. <italic><tp:taxon-name><tp:taxon-name-part taxon-name-part-type="genus">Creniola</tp:taxon-name-part> <tp:taxon-name-part taxon-name-part-type="species">breviceps</tp:taxon-name-part></tp:taxon-name></italic> has previously been located on <italic><tp:taxon-name><tp:taxon-name-part taxon-name-part-type="genus">Ctenochaetus</tp:taxon-name-part> <tp:taxon-name-part taxon-name-part-type="species">strigosus</tp:taxon-name-part></tp:taxon-name></italic> in Hawaii, but <italic><tp:taxon-name><tp:taxon-name-part taxon-name-part-type="genus">Acanthurus</tp:taxon-name-part> <tp:taxon-name-part taxon-name-part-type="species">nigroris</tp:taxon-name-part></tp:taxon-name></italic> is a new host record for cymothoid isopods.</p></tp:treatment-sec></tp:taxon-treatment>
